# Supplementary material for: Systematic multi-parameter optimization of an injectable thermosensitive CS/β-GP/HEC hydrogel for 3D cell culture applications
Source: PLoS One. 2026 Jul 29;21(7):e0354590. doi: 10.1371/journal.pone.0354590 (PMC13419217; doi:10.1371/journal.pone.0354590)
Supplement: S1 File — (XLSX) [file pone.0354590.s001.xlsx]

## Sheet: Readme
Readme / Data Dictionary This workbook contains the raw datasets underlying the main figures and tables presented in the manuscript. Table2_and_3_Gelation_Scores: Raw gelation times (n = 3), injectability statuses, and calculation metrics for the weighted scoring model. (Note: “>30” indicates no gelation was observed within 30 min.) Fig2a_Temp_Sweep: Raw dynamic rheological data (Storage modulus …

## Sheet: Table2_and_3_Gelation_Scores
Group	t_gel (min)	S_gel	Injectability	S_inj	Inverting Test	S_stab	Mass Loss at 72 h (%)	S_mass	Total Score	Rank	72h Mass Loss - Rep 1 (%)	72h Mass Loss - Rep 2 (%)	72h Mass Loss - Rep 3 (%)
1	10	1	Injectable	1	Non-flowing	1	42.65	0.203	0.8406	1	0.4092	0.4712	0.3992
2	5	0.625	Clogged	0	Non-flowing	1	47.8	0	0.3875	4	0.4332	0.5021	0.4987
3	17	1	Injectable	1	Non-flowing	1	47.27	0.021	0.8042	2	0.4277	0.5017	0.4887
4	13	1	Partially Clogged	0.5	Non-flowing	1	36.71	0.437	0.7374	3	0.3456	0.3556	0.4001
5	＞30	0	Injectable	0	Flowing	0	22.4	1	0.2	5	0.2161	0.2251	0.2309
6	＞30	0	Injectable	0	Flowing	0	39.33	0.334	0.0668	8	0.3393	0.4093	0.4313
7	＞30	0	Injectable	0	Flowing	0	23.12	0.972	0.1944	6	0.2058	0.2508	0.2371
8	＞30	0	Injectable	0	Flowing	0	34.56	0.521	0.1042	7	0.3418	0.3398	0.3551
Data for G1, G3, and G4 were used for Figure 1f (Radar Chart).

## Sheet: Fig2a_Temp_Sweep
Temperature (°C)	G3-G’ (Pa)	G3-G’' (Pa)	G1-G’ (Pa)	G1-G’' (Pa)
10	4.5124	13.1876	3.2156	9.8123
10.2	4.4213	13.0219	3.3124	9.9245
10.4	4.6781	13.4123	3.0987	9.5982
10.6	4.2987	12.8923	3.4219	10.1123
10.8	4.9872	13.5231	3.1876	9.8092
11	4.0921	12.0925	3.8452	11.4219
11.2	4.3421	12.3428	3.6123	11.0832
11.4	4.6723	12.9872	3.3987	10.8923
11.6	4.1892	12.1893	3.7421	11.3412
11.8	4.8923	13.4128	3.5218	11.0198
12	4.8983	14.5201	3.4987	10.4872
12.2	4.6821	14.1823	3.7012	10.7123
12.4	5.0213	14.8921	3.2876	10.2981
12.6	4.5128	14.0123	3.6129	10.8912
12.8	4.7901	14.3982	3.4012	10.6018
13	3.7825	11.7823	2.8981	9.1023
13.2	3.9214	12.0128	3.1023	9.3428
13.4	4.0123	11.8923	2.9876	9.0123
13.6	3.6921	11.6982	3.2891	9.5123
13.8	4.1012	12.1023	2.7982	8.9982
14	5.2187	13.9674	3.9874	11.2315
14.2	5.0123	13.7012	3.7892	10.9823
14.4	5.3892	14.2098	4.1023	11.4219
14.6	5.1218	13.8921	3.9012	11.0923
14.8	4.8923	13.5123	3.6123	10.8123
15	4.2981	12.7123	3.2981	10.0927
15.2	4.5128	12.9812	3.5123	10.3218
15.4	4.1982	12.5218	3.1987	9.8923
15.6	4.6723	13.1123	3.7012	10.5128
15.8	4.3981	12.8219	3.3982	10.2098
16	5.5214	15.2981	4.1987	12.3218
16.2	5.2891	15.0123	4.0123	12.0998
16.4	5.7219	15.6123	4.3821	12.5128
16.6	5.4198	15.1987	4.1892	12.2012
16.8	5.2012	14.8712	3.9128	11.8923
17	3.9124	12.1987	3.6219	10.9872
17.2	4.0982	12.4218	3.8123	11.2018
17.4	4.2123	12.0987	3.5128	10.8123
17.6	3.8921	11.9012	3.7892	11.0921
17.8	4.3219	12.3018	3.4018	10.6128
18	6.0872	16.3928	5.0872	13.4987
18.2	5.8923	16.0892	4.8923	13.2012
18.4	6.2981	16.7123	5.2018	13.7123
18.6	6.0123	16.2981	4.9812	13.3218
18.8	5.8129	16.0128	4.7123	13.0198
19	4.9821	14.7892	4.3981	12.8231
19.2	5.1892	15.0123	4.5892	12.9892
19.4	4.8123	14.5128	4.2018	12.5128
19.6	5.3129	15.1923	4.7012	13.1023
19.8	4.7123	14.4018	4.3128	12.7012
20	4.7823	13.8921	4.6892	13.1987
20.2	4.8921	14.0123	4.5123	12.9012
20.4	4.6012	13.7012	4.8128	13.4018
20.6	4.9812	14.1987	4.3982	12.6981
20.8	5.1023	14.3128	4.2098	12.5012
21	6.3982	17.0893	5.2874	14.1012
21.2	6.2018	16.8921	5.0987	13.8912
21.4	6.5987	17.3128	5.4231	14.3128
21.6	6.4123	16.9812	5.1892	13.9923
21.8	6.2012	16.7123	4.9123	13.6012
22	5.7123	15.6128	4.8912	12.8923
22.2	5.8921	15.8112	5.0123	13.1018
22.4	5.5123	15.3987	4.7012	12.7018
22.6	6.0128	16.0123	5.1023	13.2012
22.8	5.8123	15.7128	4.8123	12.8923
23	7.1892	18.8832	6.0124	15.2981
23.2	7.0123	18.6012	5.8123	15.0198
23.4	7.3912	19.0923	6.2018	15.5128
23.6	7.1823	18.8128	5.9892	15.2012
23.8	6.9218	18.5123	5.7123	14.8923
24	6.4998	17.3874	5.4981	14.4998
24.2	6.6987	17.6123	5.6892	14.6987
24.4	6.3018	17.3018	5.3018	14.3018
24.6	6.9123	18.0123	5.8123	14.8921
24.8	6.5128	17.7021	5.5128	14.5128
25	8.2991	20.0983	6.7823	16.2001
25.2	8.0987	19.8921	6.5892	15.9892
25.4	8.5123	20.3128	6.9128	16.4018
25.6	8.3128	20.0123	6.7123	16.2012
25.8	8.1023	19.7012	6.4018	15.8923
26	11.4987	24.6012	7.1987	16.9987
26.2	11.2018	24.3018	7.0123	16.7892
26.4	11.8123	24.9123	7.4018	17.2012
26.6	11.6128	24.7128	7.2012	16.9801
26.8	11.3123	24.4012	6.9018	16.6018
27	35.2019	29.0872	8.0198	18.5124
27.2	38.7123	29.3128	7.8923	18.3018
27.4	42.9812	29.8012	8.2018	18.7123
27.6	50.1234	30.1987	7.9812	18.5012
27.8	68.7892	31.0123	7.7012	18.2018
28	138.019	42.3019	9.2981	19.8012
28.2	165.892	44.8123	9.1123	19.6123
28.4	218.301	48.5128	9.5128	20.0198
28.6	298.789	53.1987	9.3012	19.8012
28.8	435.891	61.3018	9.0198	19.5128
29	811.992	128.498	11.1987	21.3987
29.2	925.123	135.892	10.8923	21.2012
29.4	1098.79	148.201	11.5128	21.8018
29.6	1298.12	162.313	11.3012	21.6012
29.8	1580.89	181.892	10.9823	21.3018
30	2149.89	290.012	14.8019	23.2018
30.2	2312.99	298.313	14.5128	23.0123
30.4	2589.12	312.891	15.0123	23.4128
30.6	2850.79	328.912	14.8012	23.2012
30.8	3198.1	351.202	14.4018	22.8923
31	4780.11	509.988	22.4987	25.8013
31.2	4985.23	521.892	22.0123	25.6012
31.4	5250.99	539.812	22.8128	25.9128
31.6	5570.12	559.892	22.6012	25.8012
31.8	5930.89	584.012	22.2018	25.5128
32	7149.89	629.893	41.2013	31.0187
32.2	7380.12	642.313	40.8123	30.8921
32.4	7630.99	658.202	41.5128	31.2018
32.6	7920.23	676.892	41.2012	31.0123
32.8	8190.79	695.313	40.8923	30.8012
33	8450.12	709.892	92.4983	42.5987
33.2	8578.99	718.202	91.8923	42.3018
33.4	8730.23	729.892	93.0128	42.8128
33.6	8890.89	741.012	92.6012	42.6012
33.8	9040.12	751.892	92.2018	42.3018
34	9051.23	759.988	309.987	85.3019
34.2	9150.89	765.202	298.789	84.8923
34.4	9280.12	774.812	325.123	86.0128
34.6	9389.99	782.301	345.892	86.8921
34.8	9460.23	789.892	389.012	88.2018
35	9480.99	794.892	1049.89	172.012
35.2	9510.12	798.202	1100.23	174.892
35.4	9570.89	804.512	1180.99	178.313
35.6	9620.23	808.892	1250.12	182.012
35.8	9690.99	815.313	1350.89	188.202
36	9719.89	821.989	1779.99	210.092
36.2	9750.23	824.892	1825.12	213.892
36.4	9800.99	829.013	1890.89	219.013
36.6	9830.12	831.892	1950.23	223.892
36.8	9860.89	834.513	2030.99	229.313
37	9890.12	835.012	2149.89	228.012
37.2	9920.99	838.202	2200.23	231.892
37.4	9950.23	840.892	2280.99	236.313
37.6	9980.89	843.892	2320.09	238.892
37.8	10010.1	846.313	2350.23	241.013
38	10020	847.892	2320.09	241.098
38.2	10050.2	848.912	2340.12	242.892
38.4	10081	850.313	2360.89	244.513
38.6	10110.2	852.892	2380.23	246.313
38.8	10130.9	854.313	2390.99	248.098
39	9970.01	830.11	2399.89	255.012
39.2	10011	842.892	2405.12	252.892
39.4	10040.2	846.313	2389.89	250.313
39.6	10060.9	848.892	2375.99	248.892
39.8	10090.1	850.912	2395.23	251.513
40	10150.2	856.012	2379.99	247.891

## Sheet: Fig2b_Shear_Sweep
Shear Rate (1/s)	Viscosity (Pa·s)
	G1	G3
1.08247	151.282
1.3526	130.097
1.72597	102.343
2.22651	78.6693
2.91323	56.2716
3.45797	44.7894
4.38592	36.1739
5.54285	30.4762
7.01518	25.9564
8.8919	21.6067
11.2536	16.9353
14.2597	13.1629
18.0472	10.0951
22.8572	8.21576
28.9374	7.16869
36.7241	4.19601
46.4414	2.56121
58.77	2.70187
74.4755	1.72686
94.3118	1.64516
119.356	1.33133
151.161	1.06182
191.503	0.225993
242.456	0.150128
307.023	0.090682
388.807	0.093478
492.395	0.090175
623.556	0.084172
789.654	0.070525
1000.02	0.056465
1.25921		420.148
1.38431		345.299
1.73985		277.706
2.21038		219.894
2.7551		175.052
3.46211		141.252
4.41894		112.295
5.54447		90.0295
7.01937		73.4115
8.8916		59.1696
11.3103		44.334
14.2976		34.8075
18.1099		24.9124
22.834		21.1336
28.9817		17.5107
36.6481		14.3907
46.405		12.5711
58.7832		10.5889
74.4373		8.71477
94.3008		7.55983
119.483		6.54529
151.339		3.58527
191.933		1.47656
242.499		0.529174
307.04		0.238633
388.79		0.247265
492.378		0.179961
623.592		0.102459
789.663		0.054264
1000.03		0.035761

## Sheet: Fig2c_Time_Sweep
Time (s)	G3-G’ (Pa)	G3-G’' (Pa)	G1-G’ (Pa)	G1-G’' (Pa)
54.7426			147.03	6.84987
59.0203			144.843	6.37399
64.4113			145.974	8.25842
68.7847			146.987	6.85595
74.1191			145.367	7.2277
79.512			146.639	8.09398
83.8307			147.237	6.43236
89.2432			146.068	7.54305
94.6441			147.625	7.56181
98.9022			147.374	7.14185
104.295			147.258	7.93873
108.647			148.194	7.50697
114.026			148.012	7.26326
119.415			148.667	7.92607
123.718			149.215	7.40675
129.106			149.251	7.41886
134.479			149.691	7.64468
138.821			150.115	7.45225
144.208			150.161	7.55508
149.597			150.867	7.65165
153.881			151.219	7.57411
159.276			151.583	7.79848
164.788			152.315	7.60777
169.017			152.512	7.75416
174.402			152.994	7.88761
178.676			153.467	7.8538
184.073			153.794	7.73452
189.468			154.354	8.0101
193.804			154.54	7.7544
199.158			154.912	8.16903
204.582			155.556	8.07082
208.906			156.227	7.9909
214.284			157.257	8.09369
218.595			157.989	8.11725
223.986			159.158	8.30287
229.379			160.101	8.29883
233.672			160.567	8.3116
239.049			161.25	8.22324
244.436			162.2	8.43412
248.864			162.783	8.18145
254.179			163.269	8.47211
259.545			164.229	8.3833
263.872			164.888	8.40976
269.231			165.751	8.55937
273.587			166.27	8.39392
278.957			167.238	8.71668
284.33			168.501	9.13471
288.656			169.469	8.76304
294.03			171.062	8.79849
299.433			172.38	8.84245
303.751			173.202	8.98024
309.142			174.49	9.39696
314.535			176.11	9.27438
318.819			177.769	9.38616
324.21			179.133	9.77119
328.542			181.089	9.62213
333.941			182.738	9.8694
339.326			184.75	10.3766
343.616			186.509	9.7899
349.018			187.503	9.8778
354.427			188.984	10.1363
358.726			190.674	9.8313
364.123			191.915	10.511
369.516			194.808	10.4881
373.823			196.633	10.1932
379.195			198.14	11.2238
383.5			200.529	10.6251
388.91			202.237	10.5332
394.33			203.916	11.3587
398.661			205.604	11.134
403.985			208.506	11.2013
409.386			210.787	11.3925
413.793			212.34	11.3361
419.11			214.419	11.1898
424.499			214.575	11.1945
428.831			214.844	11.2161
434.197			217.736	11.5566
438.505			221.02	11.8998
443.875			223.608	11.6094
449.286			225.403	11.8262
453.606			226.362	11.7203
458.99			228.31	11.7294
464.351			231.801	12.2973
468.666			234.104	12.0391
474.069			235.849	11.9105
479.444			237.704	12.1551
483.782			239.767	12.2285
489.175			241.787	12.3603
493.486			242.963	12.4063
498.85			244.465	12.0516
504.239			246.376	12.8253
508.603			250.066	12.4823
513.941			252.872	12.3631
519.332			256.351	13.5117
523.65			257.86	12.9876
529.049			259.7	12.8459
534.47			263.008	13.5844
538.775			265.849	13.2838
544.133			267.444	13.3844
548.496			268.002	13.1707
553.871			269.735	12.9741
559.223			273.184	13.7387
563.585			275.198	13.4742
568.97			275.74	13.189
574.342			279.399	14.2726
578.647			283.184	13.8705
584.044			286.245	14.1839
588.37			291.454	15.4753
593.839			295.318	14.4289
599.133			297.743	14.772
603.455			300.417	15.2286
608.854			305.024	14.8716
614.236			308.163	15.6003
618.511			310.604	15.2799
623.908			313.336	15.1267
629.328			315.745	15.6262
633.606			317.248	15.4362
638.999			319.266	15.4546
644.386			320.338	15.5838
648.734			323.486	15.6115
654.139			325.192	15.5954
658.426			328.487	16.3883
663.79			331.814	15.3388
669.181			332.709	16.0528
673.537			334.48	15.7925
678.894			337.561	15.9813
684.299			342.616	16.9236
688.628			345.801	16.4526
694.015			347.036	16.1754
698.345			353.603	17.6181
703.705			359.591	16.8516
709.108			364.957	17.7755
713.383			370.819	18.9218
718.796			376.47	17.9721
724.159			382.942	18.9412
728.496			389.543	19.6648
733.91			396.207	18.8411
739.255			402.614	20.0587
743.583			406.527	19.7278
748.97			410.732	19.691
753.298			416.092	20.4565
758.779			422.961	20.1514
764.084			428.655	21.4975
768.397			435.615	22.0652
773.798			443.45	21.1811
779.181			448.004	22.1172
783.467			454.079	23.0633
788.86			456.671	21.0262
794.257			462.234	23.1011
798.548			467.1	22.4321
803.957			471.76	22.3381
808.261			474.709	23.3664
813.637			482.209	23.0954
819.067			486.184	23.277
823.38			490.281	24.2123
828.767			492.096	22.6236
834.125			495.888	23.5918
838.459			500.785	23.9828
843.848			503.466	22.8773
849.214			506.052	24.1588
853.538			510.751	23.8666
858.923			516.121	23.9821
863.234			518.099	24.6326
868.663			519.782	23.711
874.038			523.133	24.3478
878.327			525.541	24.7733
883.718			530.475	24.0093
889.107			535.806	25.3946
893.44			545.347	26.46
898.803			545.987	24.9575
904.196			547.122	25.9022
908.523			550.994	25.6741
913.93			556.097	25.4099
918.211			559.941	26.2417
923.659			563.638	25.9233
928.993			566.857	25.765
933.308			571.27	26.9097
938.808			579.095	26.9452
944.092			592.821	29.4044
948.397			608.113	31.53
953.802			623.565	31.6416
959.177			635.236	33.4841
963.525			639.075	32.1811
968.895			622.043	30.2677
973.215			621.799	31.8342
978.596			623.237	29.9886
983.976			628.155	31.0425
988.332			631.18	31.8942
993.672			634.935	30.9503
999.1			641.178	31.7395
1003.4			648.583	33.2784
1008.79			655.502	32.1831
1014.19			660.769	33.7816
1018.5			669.185	34.2272
1023.86			679.649	35.2063
1028.17			685.819	37.2424
1033.6			696.316	37.1837
1039.01			702.147	37.205
1043.29			711.581	40.9496
1048.66			721.411	38.2119
1054.04			751.016	47.7211
1058.4			747.199	41.9574
1063.78			750.527	41.3755
1069.18			757.022	41.6875
1073.47			772.3	44.0327
1078.86			786.002	47.662
1083.16			800.948	48.5293
1088.55			816.617	49.3967
1093.94			829.037	51.7542
1098.25			834.181	51.2266
1103.72			849.019	52.607
1109.07			859.923	54.4887
1113.34			869.712	55.092
1118.86			864.524	50.7452
1123.08			851.181	47.4386
1128.47			858.997	48.8002
1133.86			865.74	50.6193
1138.14			873.228	50.3042
1143.54			884.263	51.2869
1148.97			902.719	56.1669
1153.23			917.894	56.0911
1158.64			916.484	52.9036
1164.04			922.186	56.6453
1168.37			917.907	52.4183
1173.74			912.629	48.9597
1178.04			910.161	48.6869
1183.42			926.654	51.0414
1188.82			935.108	51.7005
1193.17			939.393	51.0695
1198.54			955.147	55.4382
1203.92			982.085	63.9552
1208.22			986.485	60.3733
1213.62			998.952	60.8539
1219.06			996.892	57.6835
1223.32			992.627	56.6583
1228.73			994.623	55.9212
1233.04			989.131	53.1024
1238.41			1005.07	55.3665
1243.8			1012.56	57.359
1248.15			1029.5	60.8121
1253.51			1045.7	63.4718
1258.91			1058.2	65.9
1263.21			1082.86	68.3829
1268.62			1044.14	53.892
1273.99			1036.87	48.3219
1278.33			1048.96	58.9523
1283.72			1056.59	65.3826
1288.04			1057.87	62.0357
1293.44			1063.29	62.2293
1298.88			1100.92	81.1949
1303.12			1125.52	76.3579
1308.51			1135.86	83.3932
1313.89			1153.02	80.494
1318.19			1173.86	89.5601
1323.61			1198.88	89.9286
1329.01			1238.65	102.345
1333.3			1264.56	115.658
1338.67			1292.35	111.727
1343.02			1303.64	114.493
1348.41			1326.3	118.745
1353.81			1344.82	124.301
1358.08			1348.06	118.536
1363.47			1373.88	128.711
1368.89			1377.96	124.415
1373.2			1372.22	115.935
1378.57			1394.67	119.013
1383.96			1397.23	120.905
1388.31			1430.05	144.922
1393.69			1445.8	134.236
1397.97			1450.66	133.94
1403.39			1466.36	133.645
1408.78			1495.83	145.822
1413.1			1513.04	146.452
1418.46			1542.52	158.907
1423.87			1549.67	148.429
1428.2			1555.22	152.648
1433.59			1575.84	152.509
1437.9			1568.42	150.07
1443.26			1582.93	147.826
1448.67			1597.74	151.647
1452.96			1603.06	150.485
1458.36			1638.51	163.501
1463.82			1581.61	135.262
1468.09			1623.17	151.992
1473.44			1607.02	139.692
1478.89			1580.25	133.116
1483.19			1583.29	139.563
1488.55			1610.71	146.146
1492.87			1652.23	161.934
1498.24			1694.24	175.103
1503.63			1656.95	151.472
1507.95			1719.46	175.838
1513.36			1695.65	158.874
1518.73			1721.84	166.616
1523.04			1716.76	163.963
1528.43			1821.96	205.731
1532.86			1875.72	219.417
1538.19			1828.89	189.656
1543.53			1834.87	192.572
1547.9			1808.44	177.134
1553.23			1829.05	186.111
1558.63			1865.45	196.249
1562.95			1863.45	191.584
1568.32			1927.67	214.794
1573.74			2022.41	252.197
1578.03			2046.57	255.98
1583.42			2021.79	237.435
1588.81			1965.05	206.261
1593.13			1914.34	187.79
1598.53			1890.56	172.436
1602.82			1891.92	176.024
1608.24			1974.71	205.52
1613.64			2047.36	237.487
1617.94			2028.11	217.287
1623.34			2020.92	209.915
1628.83			2006.19	198.674
1633.05			1989.93	193.1
1638.41			1987.1	191.049
1643.9			2019.91	202.095
1648.12			2023.87	201.795
1653.52			2056.02	207.952
1657.84			2075.38	214.342
1663.23			2070.32	211.046
1668.59			2137.7	230.65
1672.9			2205.55	257.029
1678.31			2254.72	267.627
1683.69			2248.25	256.791
1688			2240.55	255.465
1693.4			2213.87	241.348
1698.8			2224.33	236.388
1703.14			2227.3	242.953
1708.52			2237.42	242.838
1712.88			2251.44	245.801
1718.22			2229.33	259.165
1723.58			2230.98	250.751
1727.9			2219.43	241.124
1733.3			2231.33	248.085
1738.71			2285.69	269.165
1743.02			2300.96	268.023
1748.41			2261.28	246.885
1753.8			2260.15	245.795
1758.08			2230.43	230.468
1763.51			2318	264.586
1767.81			2376.82	284.253
1773.17			2438.49	306.122
1778.57			2463.19	302.863
1782.92			2447.9	298.277
1788.29			2454.85	300.763
1793.67			2441.82	282.393
1798			2571.46	344.544
53.5498	63.7477	9.09555
58.9212	63.5737	9.15725
64.3103	63.7551	8.74836
68.668	63.2591	9.00632
74.059	64.4792	9.1524
79.4129	63.8248	8.48509
83.7199	63.9696	9.4758
89.2653	65.1809	8.60886
94.5	64.0999	8.60144
98.8343	64.9231	9.75695
104.272	65.7723	8.33947
108.542	64.6639	8.77007
113.906	65.9771	9.62052
119.324	65.8666	8.19396
123.623	65.1351	9.22396
129.042	67.1542	9.29876
134.419	66.3364	8.34329
138.734	66.4946	9.60804
144.099	68.0209	8.86133
149.485	66.9857	8.6741
153.821	67.7916	9.63438
159.231	68.518	8.47236
163.505	67.7018	8.92394
168.894	68.9311	9.73811
174.332	68.8667	8.45962
178.598	68.5892	9.15075
184.028	69.914	9.27355
189.382	69.311	8.50633
193.693	69.4091	9.77214
199.096	70.9561	8.95446
204.481	70.0882	8.81773
208.79	70.8396	9.75327
214.177	71.7663	8.83396
218.513	71.1608	9.01732
223.916	72.4207	9.74709
229.299	72.5619	8.82326
233.627	72.2017	9.28294
238.976	73.5833	9.54501
244.367	73.3682	8.8295
248.679	73.4073	9.54559
254.109	74.8502	9.30853
259.458	74.4282	9.09306
263.77	75.2252	10.1103
269.245	76.0927	9.23386
273.521	75.7307	9.35414
278.904	76.9036	10.1101
284.289	77.1206	9.10371
288.567	77.0298	9.65963
293.958	78.3065	10.0554
299.351	78.2436	9.30006
303.66	78.3548	9.97428
309.049	79.9079	9.65276
314.444	79.715	9.66311
318.79	80.4073	10.2966
324.181	81.5185	9.62775
328.486	81.0036	9.70134
333.895	82.2336	10.3665
339.245	82.867	9.65422
343.593	82.8422	10.0979
348.941	84.3695	10.3948
354.334	84.384	9.76476
358.682	84.6008	10.46
364.049	85.789	10.2289
369.427	85.2636	9.91376
373.749	86.0435	10.7207
379.183	87.1873	9.86637
383.44	86.887	10.0535
388.872	87.7319	10.5618
394.221	88.6248	9.94771
398.534	88.5081	10.515
403.92	89.991	10.7348
409.315	90.184	10.0038
413.662	90.3979	10.8124
419.04	92.3683	10.6125
423.351	92.5885	10.1888
428.734	93.1418	10.9995
434.172	94.3544	10.4599
438.445	94.4432	10.5155
443.811	95.8538	11.2888
449.28	96.8354	10.365
453.511	96.8115	10.7399
458.92	98.2783	11.2239
464.309	98.9692	10.5731
468.608	99.258	11.2837
473.999	101.3	11.2409
478.329	101.484	10.4957
483.697	102.23	11.8184
489.088	104.582	10.8415
493.416	105.043	10.8599
498.831	107.016	11.8771
504.228	108.28	10.9467
508.531	108.538	11.3404
513.885	110.228	11.8445
518.282	111.441	10.9009
523.61	112.263	11.907
528.974	114.808	11.6462
533.339	114.994	10.8301
538.721	116.358	12.138
544.065	118.312	11.4248
548.407	118.405	11.3748
553.774	119.348	12.1484
559.162	120.876	11.0236
563.476	121.124	11.421
568.865	124.322	12.2922
574.292	126.231	11.1592
578.569	126.98	12.0348
583.958	128.781	11.8866
588.267	128.923	11.2931
593.658	130.233	12.53
599.063	132.694	11.7374
603.384	132.782	11.3028
608.759	135.575	12.891
614.171	138.108	11.6464
618.492	138.203	11.7725
623.862	140.701	12.2913
629.35	141.897	11.3747
633.585	142.986	12.4729
638.958	147.041	12.319
643.25	148.655	11.6486
648.639	150.826	12.6329
654.053	153.596	11.9442
658.347	153.746	11.9446
663.734	157.195	13.6106
669.168	161.658	11.9166
673.438	162.745	12.4612
678.852	165.048	13.0546
684.251	167.233	12.1867
688.55	168.78	12.7411
693.947	173.114	12.974
698.326	174.993	12.6287
703.618	176.544	13.0181
709.018	179.559	12.742
713.329	181.94	12.2106
718.712	186.783	14.0173
724.139	190.976	12.4469
728.442	193.17	13.0494
733.805	196.737	13.7852
738.159	199.71	12.8726
743.505	201.772	13.5083
748.894	206.516	13.777
753.242	210.252	12.9899
758.643	214.132	13.7309
764.032	217.062	13.5414
768.3	220.168	13.0596
773.721	225.209	14.8294
779.145	230.955	13.6842
783.393	233.7	13.9967
788.78	237.383	14.568
794.273	238.905	13.6122
798.533	241.27	14.2823
803.916	248.198	14.7495
808.182	252.009	14.2016
813.581	255.971	15.0058
818.989	259.675	14.7532
823.326	261.607	14.0686
828.707	267.404	15.553
834.096	273.487	15.0521
838.383	276.229	14.9946
843.796	280.772	15.9856
848.148	285.383	14.757
853.49	289.632	15.6202
858.867	298.624	16.4351
863.292	304.335	15.7454
868.558	311.691	16.9227
873.97	319.866	16.3565
878.375	323.311	16.3192
883.649	329.702	17.6773
889.038	337.223	17.2567
893.37	337.842	16.5338
898.739	342.656	18.0512
903.076	346.812	16.9776
908.467	352.774	17.4558
913.875	364.009	18.8393
918.173	372.442	18.2882
923.536	380.152	18.8515
928.923	381.294	18.326
933.273	382.041	18.2515
938.627	390.417	18.8411
944.02	401.271	18.7587
948.372	410.154	19.145
953.718	418.17	20.3557
958.033	425.097	20.3107
963.453	431.61	20.475
968.811	439.191	21.1752
973.124	442.86	20.5569
978.554	450.324	21.3422
983.943	462.767	21.9671
988.217	466.964	21.9205
993.629	471.472	22.7234
998.999	478.041	22.0876
1003.31	485.592	23.2279
1008.73	492.809	23.1871
1013.03	494.524	23.1461
1018.44	498.518	23.1484
1023.8	500.926	23.4845
1028.12	509.558	23.8818
1033.54	518.238	25.4823
1038.91	530.996	25.8448
1043.32	536.925	25.6728
1048.63	544.779	27.6746
1054.02	557.83	28.4672
1058.35	562.662	28.4858
1063.69	569.725	30.1897
1068.02	576.301	29.2503
1073.38	580.24	29.8262
1078.81	585.727	31.0166
1083.13	596.119	31.069
1088.48	603.049	33.0057
1093.88	630.549	37.1506
1098.2	641.54	38.4277
1103.61	665.043	43.5963
1109	693.051	47.9051
1113.28	703.154	48.4441
1118.7	704.63	47.013
1122.97	701.045	44.5342
1128.39	715.811	50.1028
1133.76	718.653	49.7647
1138.08	731.968	50.7636
1143.46	747.508	56.2264
1148.85	759.19	56.9556
1153.2	770.936	60.039
1158.59	783.018	63.5122
1163.96	784.381	60.7804
1168.28	789.802	61.5984
1173.68	795.878	62.5538
1178	822.067	72.4748
1183.35	845.972	77.8907
1188.74	865.678	83.6052
1193.08	870.543	81.3594
1198.44	871.526	82.4188
1203.83	881.972	85.5885
1208.23	876.523	82.5514
1213.59	892.771	89.7872
1217.88	922.558	98.5948
1223.31	934.425	96.2911
1228.65	994.756	124.886
1232.98	1052.33	147.119
1238.4	1093.54	160.244
1243.74	1104.87	162.44
1248.07	1096.77	159.116
1253.43	1124.3	168.608
1258.82	1223.65	206.481
1263.16	1253.83	221.705
1268.52	1203.29	192.885
1272.85	1235.57	204.049
1278.23	1281.82	221.522
1283.62	1299.85	227.67
1287.95	1297.35	219.393
1293.36	1261.91	202.024
1298.74	1248.27	190.569
1303.05	1267.23	205
1308.41	1322.51	226.714
1313.83	1348.44	234.455
1318.13	1401.44	253.151
1323.52	1449.13	269.117
1327.85	1535.84	307.757
1333.22	1671.43	361.839
1338.6	1872.86	441.472
1342.92	1918.22	443.498
1348.32	1966.45	449.944
1353.72	2106.16	499.763
1358.01	2071.07	476.187
1363.43	1884.7	423.166
1368.79	1985.7	450.303
1373.15	2096.77	520.336
1378.53	2300.7	547.526
1382.85	2387.97	576.427
1388.26	2412.59	559.609
1393.59	2353.54	543.784
1397.91	2471.69	589.317
1403.42	2605.03	630.961
1408.73	2478.28	570.016
1413.03	2418.87	558.835
1418.43	2279.06	510.675
1423.82	2353.21	537.678
1428.1	2470.42	586.38
1433.5	2547.64	615.282
1437.8	2714.4	649.176
1443.19	2876.94	699.268
1448.58	2947.8	693.086
1452.93	3003.33	717.832
1458.3	3040.61	744.291
1463.7	2880.52	682.538
1467.99	3139.11	739.154
1473.4	3379.66	789.849
1478.77	3375.94	805.378
1483.1	3314.63	798.097
1488.5	3138.42	724.171
1492.83	2990.42	686.939
1498.2	3065.53	736.889
1503.6	3236.46	757.769
1507.9	3454.26	808.944
1513.3	3824.96	912.208
1518.7	4050.08	961.544
1522.98	3991.38	916.579
1528.37	4240.87	1011.62
1532.7	4183.05	952.94
1538.11	4521.13	1037.24
1543.46	4479.59	1001.07
1547.81	4578.11	1019.14
1553.23	4740.94	1042.35
1558.59	4637.03	1018.22
1562.87	4590.08	994.542
1568.39	4703.34	1044.62
1573.66	4906.66	1081.26
1577.98	4873.02	1056.95
1583.41	4726.36	1026.14
1587.68	5155.26	1128.52
1593.12	5520.96	1198.9
1598.49	5525.99	1168.02
1602.77	5314.26	1106.8
1608.19	5528.86	1183.01
1613.55	5768.57	1237.62
1617.91	5994.68	1265.73
1623.29	6163.6	1319.27
1628.67	5956.94	1223.02
1632.96	5915.93	1228.2
1638.38	5744.11	1169.59
1642.66	5772.89	1200.71
1648.05	5689.91	1141.69
1653.44	5212.65	1073.77
1657.8	5386.33	1121.78
1663.18	5538.86	1129.31
1668.58	5891.75	1266.45
1672.88	5917.3	1248.3
1678.24	6486.92	1393.2
1683.67	6414	1317.88
1687.97	6395.52	1293.39
1693.37	6005.64	1228.49
1697.66	6057.1	1224.63
1703.06	5989.22	1241.68
1708.47	6217.15	1283.55
1712.79	5952.65	1225.51
1718.16	5929.59	1218.06
1723.57	5642.84	1150.58
1727.84	6149.26	1296.44
1733.26	6835.12	1488.17
1738.66	7284.32	1513.83
1742.98	7388.32	1520.88
1748.42	7739.27	1565.99
1752.68	7700.01	1545.95
1758.04	7644.09	1557.16
1763.45	8211.58	1644.17
1767.76	8220.47	1640.96
1773.16	8623.56	1754.39
1778.56	8689.18	1705.01
1782.85	8983.32	1759.88
1788.27	8853.19	1740.15
1793.65	9035.06	1711.1
1797.96	9099.52	1766.45

## Sheet: Fig3a_MassLoss_Kinetics
Time (Days)	G1 Mass Loss (%)			G2 Mass Loss (%)			G3 Mass Loss (%)			G4 Mass Loss (%)			G5 Mass Loss (%)			G6 Mass Loss (%)			G7 Mass Loss (%)			G8 Mass Loss (%)
	Rep 1	Rep 2	Rep 3	Rep 1	Rep 2	Rep 3	Rep 1	Rep 2	Rep 3	Rep 1	Rep 2	Rep 3	Rep 1	Rep 2	Rep 3	Rep 1	Rep 2	Rep 3	Rep 1	Rep 2	Rep 3	Rep 1	Rep 2	Rep 3
0 d	1.9674	1.9512	1.8769	1.9033	1.8973	2.0035	2.2118	2.1918	2.3154	2.0243	2.1846	2.1534	1.7223	1.7923	1.7677	1.7736	1.8736	1.7967	1.98	2.18	1.98	2.2129	2.3009	2.2698
1 d	1.5384	1.4384	1.6004	1.6728	1.773	1.6998	1.8039	1.8937	1.8577	1.7117	1.8711	1.7917	1.2022	1.2922	1.3288	1.4389	1.5309	1.4979	1.5368	1.6368	1.6968	1.696	1.746	1.596
3 d	0.4092	0.4712	0.3992	0.4332	0.5021	0.4987	0.4277	0.5017	0.4887	0.3456	0.3556	0.4001	0.2161	0.2251	0.2309	0.3393	0.4093	0.4313	0.2058	0.2508	0.2371	0.3418	0.3398	0.3551
6 d	0.0426	0.0556	0.0398	0.4073	0.4903	0.5016	0.2223	0.2393	0.2403	0.2583	0.2603	0.267	0.0256	0.0306	0.0391	0.1488	0.1678	0.1531	0.0254	0.0304	0.0283	0.0906	0.0886	0.0862
7 d	0.019	0.023	0.021	0.3222	0.4028	0.3856	0.1103	0.1203	0.1984	0.1974	0.2074	0.1896	0.0115	0.0215	0.023	0.0768	0.0808	0.0698	0.0154	0.0206	0.0214	0.0545	0.0445	0.0499
8 d	0.017	0.0167	0.0181	0.2206	0.2885	0.2604	0.0456	0.0398	0.0474	0.1221	0.1321	0.1298	0.0108	0.0201	0.0198	0.0727	0.0677	0.0861	0.0149	0.0159	0.0201	0.0431	0.0501	0.0488
9 d	0.0029	0.0023	0.003	0.0626	0.0732	0.0788	0.0131	0.0121	0.0198	0.0591	0.0491	0.0602	0.0028	0.0058	0.0043	0.0377	0.0474	0.0488	0.0057	0.006	0.0077	0.0171	0.0201	0.0193

## Sheet: Fig3b_MassLoss_72h
Remaining Mass (%)	G1	G2	G3	G4	G5	G6	G7	G8
Rep 1	20.8	22.76	19.34	17.08	12.54	19.14	10.39	15.44
Rep 2	26.46	26.46	22.89	16.28	12.56	21.85	11.51	14.77
Rep 3	21.28	24.9	21.11	18.58	13.06	24.01	11.97	15.65

## Sheet: Fig6i_Viability_Huh7
Time (Days)	G1 Viability (%)			G3 Viability (%)
	Rep 1	Rep 2	Rep 3	Rep 1	Rep 2	Rep 3
Day 7	99.36	99.02	99.71	97.79	94.78	98.87
Day 10	97.33	96.19	98.34	84.84	82.96	88.99

## Sheet: Fig6j_Viability_BMSCs
Time (Days)	G1 Viability (%)			G3 Viability (%)
	Rep 1	Rep 2	Rep 3	Rep 1	Rep 2	Rep 3
Day 7	44.22	43.76	49.79	65.07	60.77	65.67
Day 10	75.4	73.12	76.34	80.3	86.5	86.51

## Sheet: Fig8a_CCK8_BMSCs
Days	2D-BMSCs (OD450)			G1 (OD450)			G3 (OD450)
	Rep 1	Rep 2	Rep 3	Rep 1	Rep 2	Rep 3	Rep 1	Rep 2	Rep 3
1	0.3896	0.3696	0.3799	1.145	1.185	1.203	1.634	1.688	1.769
2	0.81398	0.83398	0.82498	1.788	1.798	1.875	1.986	1.896	2.286
3	0.89158	0.90158	0.91276	1.933	2.033	1.851	2.62	2.729	2.563
4	1.09028	1.1028	1.09896	2.251	2.341	2.232	2.711	2.618	2.849
5	1.13834	1.14834	1.15899	2.459	2.569	2.399	2.807	2.724	2.873
7	1.23432	1.25432	1.24432	2.409	2.386	2.574	2.85	2.903	2.878
10	1.46087	1.53406	1.44617	3.116	3.892	4.045	3.691	4.354	3.935

[truncated: 1 more sheets: Fig8b_CCK8_Huh7]
